# Supplementary material for: Novel Virus Identification through Metagenomics: A Systematic Review
Source: Life (Basel). 2022 Dec 7;12(12):2048. doi: 10.3390/life12122048 (PMC9784588; doi:10.3390/life12122048)
Supplement: Supplementary file 1 [file life-12-02048-s001.zip]

Archive with 3 entries (3 files):
- Bassi_Figure S1.pdf
- Bassi_Table S1.pdf
- Bassi_Table S2.pdf
